# Supplementary material for: Genotypic Variability on Grain Yield and Grain Nutritional Quality Characteristics of Wheat Grown under Elevated CO2 and High Temperature
Source: Plants (Basel). 2021 May 21;10(6):1043. doi: 10.3390/plants10061043 (PMC8224326; doi:10.3390/plants10061043)
Supplement: Supplementary file 1 [file plants-10-01043-s001.zip]

Archive with 1 entries (1 files):
- plants-1204485-supplementary.pdf
